# Supplementary material for: Phylogeography and morphological evolution of Pseudechiniscus (Heterotardigrada: Echiniscidae)
Source: Sci Rep. 2021 Apr 7;11:7606. doi: 10.1038/s41598-021-84910-6 (PMC8027217; doi:10.1038/s41598-021-84910-6)
Supplement: Supplementary file 5 — Supplementary Information 5. [file 41598_2021_84910_MOESM5_ESM.xlsx]

## Sheet: Data
Phylogeography and morphological evolution of Pseudechiniscus (Heterotardigrada: Echiniscidae)
Piotr Gąsiorek*†, Katarzyna Vončina*, Krzysztof Zając & Łukasz Michalczyk†‡
Department of Invertebrate Evolution, Institute of Zoology and Biomedical Research, Faculty of Biology, Jagiellonian University, Gronostajowa 9, 30-387 Kraków, Poland
*Equal contribution.
†Corresponding authors: piotr.lukas.gasiorek@gmail.com, LM@tardigrada.net
‡Senior authorship.

## Sheet: Pse.cf.ang
Pseudechiniscus cf. angelusalas	22°37'04.5"S	46°43'14.1"E
Pseudechiniscus cf. angelusalas	30°31'27.4"S	29°40'42.8"E
Pseudechiniscus cf. angelusalas	33°57'54.8"S	22°33'41.2"E
Pseudechiniscus cf. angelusalas	33°57'57.7"S	22°33'42.4"E
Pseudechiniscus cf. angelusalas	29°02'57.4''S	29°24'18.2''E
Pseudechiniscus cf. angelusalas	29°03'7.4''S	29°24'20.1''E
Pseudechiniscus cf. angelusalas	29°03'29.8''S	29°24'11.9''E
Pseudechiniscus cf. angelusalas	29°02'59''S	29°24'17''E
Pseudechiniscus cf. angelusalas	29°16'5.1''S	29°30'48.6''E
Pseudechiniscus cf. angelusalas	29°45'13.7"S	29°11'33.2"E
Pseudechiniscus cf. angelusalas	29°45'12.3"S	29°11'16.9"E
Pseudechiniscus cf. angelusalas	29°45'8.1"S	29°11'0.1"E
Pseudechiniscus cf. angelusalas	29°45'6.9"S	29°10'58.4"E
Pseudechiniscus cf. angelusalas	33°43'13.86"S	26°22'10.98"E
Pseudechiniscus cf. angelusalas	33°19'59.22"S	26°32'36.06"E
Pseudechiniscus cf. angelusalas	34°00'16.86"S	18°59'36.66"E
Pseudechiniscus cf. angelusalas	34°00'18.54"S	18°59'36.9"E
Pseudechiniscus cf. angelusalas	0°57'56"S	119°46'32"E
Pseudechiniscus cf. angelusalas	0°58'10"S	119°46'12"E
Pseudechiniscus cf. angelusalas	1°44'59"S	120°32'16"E
Pseudechiniscus cf. angelusalas	1°44'57"S	120°32'18"E
Pseudechiniscus cf. angelusalas	1°51'42"S	120°19'08"E
Pseudechiniscus cf. angelusalas	1°51'37"S	120°19'09"E
Pseudechiniscus cf. angelusalas	1°51'20"S	120°19'25"E
Pseudechiniscus cf. angelusalas	1°51'16"S	120°19'31"E
Pseudechiniscus cf. angelusalas	1°50'24"S	120°16'27"E
Pseudechiniscus cf. angelusalas	3°42'45"S	128°13'20"E
Pseudechiniscus cf. angelusalas	11°53'59"N	108°26'57"E

## Sheet: Pse.cf.ehr
Pseudechiniscus cf. ehrenbergi	0°57'58"S	119°46'25"E
Pseudechiniscus cf. ehrenbergi	1°52'50"S	120°15'48"E
Pseudechiniscus cf. ehrenbergi	1°52'48"S	120°15'48"E
Pseudechiniscus cf. ehrenbergi	1°52'39"S	120°15'41"E
Pseudechiniscus cf. ehrenbergi	1°51'37"S	120°18'39"E
Pseudechiniscus cf. ehrenbergi	1°51'37"S	120°19'09"E
Pseudechiniscus cf. ehrenbergi	1°51'20"S	120°19'25"E
Pseudechiniscus cf. ehrenbergi	1°50'51"S	120°19'43"E
Pseudechiniscus cf. ehrenbergi	1°50'33"S	120°16'34"E
Pseudechiniscus cf. ehrenbergi	1°50'24"S	120°16'27"E
Pseudechiniscus cf. ehrenbergi	20°38'28"N	97°04'14"E
Pseudechiniscus cf. ehrenbergi	11°57'04"N	108°26'58"E
Pseudechiniscus cf. ehrenbergi	30°31'25.6"S	29°40'42.8"E
Pseudechiniscus cf. ehrenbergi	30°31'27.4"S	29°40'42.8"E
Pseudechiniscus cf. ehrenbergi	33°57'58.4"S	22°33'42.3"E
Pseudechiniscus cf. ehrenbergi	29°02'57.4''S	29°24'18.2''E
Pseudechiniscus cf. ehrenbergi	29°03'7.4''S	29°24'20.1''E
Pseudechiniscus cf. ehrenbergi	29°03'29.8''S	29°24'11.9''E
Pseudechiniscus cf. ehrenbergi	29°03'21.1''S	29°23'54.3''E
Pseudechiniscus cf. ehrenbergi	29°03'42.2''S	29°22'56.9''E
Pseudechiniscus cf. ehrenbergi	29°03'33.8''S	29°22'52.7''E
Pseudechiniscus cf. ehrenbergi	29°03'3.4''S	29°24'7.4''E
Pseudechiniscus cf. ehrenbergi	29°02'59''S	29°24'17''E
Pseudechiniscus cf. ehrenbergi	29°16'3.5''S	29°30'35.4''E
Pseudechiniscus cf. ehrenbergi	29°45'8.4"S	29°12'47.9"E
Pseudechiniscus cf. ehrenbergi	29°45'13.7"S	29°11'33.2"E
Pseudechiniscus cf. ehrenbergi	29°45'13.3"S	29°11'29.2"E
Pseudechiniscus cf. ehrenbergi	29°45'11.3"S	29°11'23"E
Pseudechiniscus cf. ehrenbergi	29°45'9.7"S	29°11'2"E
Pseudechiniscus cf. ehrenbergi	29°45'8.4"S	29°11'1.4"E
Pseudechiniscus cf. ehrenbergi	29°45'8.1"S	29°11'0.1"E
Pseudechiniscus cf. ehrenbergi	29°45'7.7"S	29°11'0.6"E
Pseudechiniscus cf. ehrenbergi	29°45'6.9"S	29°10'58.4"E
Pseudechiniscus cf. ehrenbergi	29°45'5.2"S	29°10'54.7"E
Pseudechiniscus cf. ehrenbergi	33°19'59.22"S	26°32'36.06"E
Pseudechiniscus cf. ehrenbergi	34°00'16.86"S	18°59'36.66"E
Pseudechiniscus cf. ehrenbergi	34°00'18.36"S	18°59'35.1"E
Pseudechiniscus cf. ehrenbergi	34°00'18.54"S	18°59'36.9"E
Pseudechiniscus cf. ehrenbergi	34°00'21.48"S	18°59'44.94"E
